# Supplementary material for: Endosomal sorting results in a selective separation of the protein corona from nanoparticles
Source: Nat Commun. 2023 Jan 18;14:295. doi: 10.1038/s41467-023-35902-9 (PMC9847456; doi:10.1038/s41467-023-35902-9)
Supplement: Supplementary file 3 — Source Data [file 41467_2023_35902_MOESM3_ESM.xlsx]

## Sheet: Fig 1d
	Fig.1d (LC-MS pie charts)							Protein amount
		Values are represented as the percentage based on all identified proteins								m Protein per 0.01 m2 NP surface [µg], n=2
										MP-Corona (mouse plasma protein corona)	MP*-Corona (mouse plasma-Cy5 protein corona)
		Protein Name	MP (mouse plasma)		Protein Name	MP* (mouse plasma-Cy5)				58.4925	52.5963
		Apolipoprotein A-I	1.08		Apolipoprotein A-I	0.41				62.4456	50.9883
		Beta-2-glycoprotein 1	0.66		Beta-2-glycoprotein 1	0.27
		Complement C1q subunit A	0		Complement C1q subunit A	0
		Complement C1q subunit B	0		Complement C1q subunit B	0
		Complement C1q subunit C	0		Complement C1q subunit C	0
		Hemopexin	4.24		Hemopexin	3.09
		Ig gamma-2A	4.48		Ig gamma-2A	4.44
		Ig gamma-2B	3.48		Ig gamma-2B	3.33
		Immunoglobulin kappa	8.45		Immunoglobulin kappa	1.37
		Pregnancy zone protein	2.66		Pregnancy zone protein	4.01
		Serotransferrin	7.25		Serotransferrin	4.71
		Serum albumin	41.57		Serum albumin	49.93
		Other Proteins	26.14		Other Proteins	28.45
		Protein Name	MP-Corona (mouse plasma protein corona)		Protein Name	MP*-Corona (mouse plasma-Cy5 protein corona)
		Apolipoprotein A-I	4.56		Apolipoprotein A-I	8.32
		Beta-2-glycoprotein 1	3.77		Beta-2-glycoprotein 1	9.75
		Complement C1q subunit A	10.92		Complement C1q subunit A	3
		Complement C1q subunit B	13.83		Complement C1q subunit B	5.07
		Complement C1q subunit C	9.42		Complement C1q subunit C	3.33
		Hemopexin	1.49		Hemopexin	0.84
		Ig gamma-2A	0		Ig gamma-2A	0
		Ig gamma-2B	6.52		Ig gamma-2B	7.75
		Immunoglobulin kappa	10.37		Immunoglobulin kappa	7.09
		Pregnancy zone protein	0.41		Pregnancy zone protein	0.78
		Serotransferrin	0.6		Serotransferrin	0.86
		Serum albumin	2.46		Serum albumin	6.68
		Other Proteins	35.65		Other Proteins	46.54
	A list with all proteins and standard deviations is provided in the ESI

## Sheet: Fig 2 b
Fig.2b (Flow cytometry)
	BODIPY+ cells [%], n=5
	PS-COOH	PS-COOH + corona	PS-COOH + Cy5-corona
	99.774	99.601	97.703
	99.915	99.95	99.337
	99.469	99.539	99.559
	99.468	99.244	99.243
	99.776	99.251	99.372

## Sheet: Fig 2 c
Fig.2c (Flow cytometry)
	Cy5+ cells [%], n=5
	PS-COOH	PS-COOH + corona	PS-COOH + Cy5-corona
	3.923	1.159	97.262
	0.06	0.448	99.428
	0.884	1.269	99.412
	0.722	0.119	98.826
	0.056	0.385	99.851

## Sheet: Fig 2 d
Fig.2d (Flow cytometry)		MFI, Cy5 [a.u.], n=3
		2 h			2 h + 24 h
	Cy5-proteins	2338	2256	2344	168	159	156
	PS-COOH + Cy5-corona	63436	67160	74966	34755	32077	38738

## Sheet: Fig 3
	SEM micrographs		cLSM micrographs		segmented micrographs
										Figure 3 contains a Blender Model made from the segmented images
z = 0	H03119a-02
z = 0.1	H03119b-00
z = 0.2	H03119c-00
z = 0.3	H03119c-01
z = 0.4	H03119d-00
z = 0.5	H03119e-00
z = 0.6	H03119f-00
z = 0.7	H03119g-00
z = 0.8	H03119h-00
z = 0.9	H03119i-00
z = 1	H03119j-00
z = 1.1	H03119k-00
z = 1.2	H03119l-00
z = 1.3	H03119m-00
z = 1.4	H03119n-00
Micrographs are archived on our server under these image numbers

## Sheet: Fig 4 a
Fig.4a (Flow cytometry)
		MFI, BODIPY [a.u.], n=3
	time [h]	PS-COOH			PS-COOH + corona			PS-COOH + Cy5-corona
	0.5	5531	4422	4828	2479	2951	2830	2903	2918	3036
	2	14697	15285	15188	9545	7269	8877	8285	8348	7267
	6	14400	13950	15704	8410	6719	8470	7190	6013	8856
	18	11129	11216	9568	5026	5400	5088	6934	5985	5809
	26	7103	6662	7678	4162	5699	5247	4779	3445	4775

## Sheet: Fig 4 b
Fig.4b (Flow cytometry)
		MFI, Cy5 [a.u.], n=3
	time [h]	PS-COOH			PS-COOH + corona			PS-COOH + Cy5-corona
	0.5	72	71	71	73	72	74	8986	9321	9328
	2	74	75	74	75	73	75	24893	25413	22438
	6	73	74	73	109	71	73	18775	15982	22677
	18	70	73	75	73	74	73	13190	10039	9529
	26	73	74	77	74	95	77	6332	4003	6166

## Sheet: Fig 4 c
Fig.4c (MFI comparison)
		Percentual MFI [%], n=3
	time [h]	BODIPY			Cy5
	0.5	36.4393	36.6276	38.1088	37.0587	38.4403	38.4692
	2	103.996	104.787	91.2176	102.66	104.805	92.5355
	6	90.251	75.477	111.163	77.4291	65.9106	93.5211
	18	87.0377	75.1255	72.9163	54.3962	41.4014	39.2981
	26	59.9874	43.2427	59.9372	26.1135	16.5086	25.4289

## Sheet: Fig 4 d
Fig.4d (Connectivity evaluation)
	time [h]	Mean (Fraction of connected signals)	Standard deviation	n (cells)
	0.5	0.945	0.076	28
	2	0.862	0.164	67
	6	0.799	0.198	73
	18	0.75	0.266	14
	26	0.673	0.212	12

## Sheet: Fig 5
						SEM micrograph

[truncated: 3 more sheets: Fig 5 b - f, Fig 6, Fig 6 a- b]
